# Supplementary material for: A genetic variant in osteoprotegerin is associated with progression of joint destruction in rheumatoid arthritis
Source: Arthritis Res Ther. 2014 May 7;16(3):R108. doi: 10.1186/ar4558 (PMC4060386; doi:10.1186/ar4558)
Supplement: Additional file 1: Table S1 — Results of SNP analysis phase-1 in the Leiden-EAC. [file ar4558-S1.xlsx]

## Sheet: tabel S1 
Additional file 1: Table S1 Results of SNP analysis phase-1 in the Leiden-EAC
	Name	Position	HWpval	%Geno	MAF	Alleles	Test	P	success rate	hwe		sign	selected for replication
OPG Chr,8	rs1353171	119942179	0,9924	100	0,338	G:C	ADD	0,013			1	1	1
	rs1353171						REC	0,027
	rs6651220	119946014	1	100	0,084	G:A	ADD	0,962			2
	rs6651220						REC	0,196
	rs2326045	119946294	0,9812	100	0,396	A:T	ADD	0,014			3	1	1
	rs2326045						REC	0,104
	rs17757600	119949162	0,2994	100	0,209	A:G	ADD	0,145			4
	rs17757600						REC	0,939
	rs4242588	119966223	1	99	0,066	A:G	ADD	0,973			5
	rs4242588						REC	0,198
	rs6987473	119979012	0,1021	100	0,18	A:G	ADD	0,064			6
	rs6987473						REC	0,846
	rs4355801	119993054	0,6347	74	0,463	A:G			1		7
	rs4355801
	rs10955911	120006922	0,6417	100	0,159	G:A	ADD	0,027			8	1	1
	rs10955911						REC	0,422
	rs1564858	120014347	1	100	0,139	G:A	ADD	0,160			9
	rs1564858						REC	0,965
	rs3102724	120015988	0,8475	100	0,347	G:A	ADD	0,0002			10	1	1
	rs3102724						REC	0,028
	rs11573896	120016611	0,2792	100	0,143	T:A	ADD	0,0004			11	1	failed genotyping in phase-2
	rs11573896						REC	0,173
	rs1485286	120019849	0,2861	100	0,283	A:G	ADD	0,43			12
	rs1485286						REC	0,713
	rs1032129	120021081	0,6593	100	0,374	A:C	ADD	0,986			13
	rs1032129						REC	0,672
	rs1385503	120031667	1	100	0,391	G:A	ADD	0,0004			14	1	r2=0.93 met rs1564861
	rs1385503						REC	0,073
	rs10505346	120033024	0,5254	100	0,167	C:A	ADD	0,004			15	1	haplotype analysis showed rs1564861 responsible for this effect
	rs10505346						REC	0,149
	rs2073618	120033233	0,9349	100	0,427	C:G	ADD	0,001			16	1	1
	rs2073618						REC	0,05
	rs1023968	120034719	0,1943	100	0,21	T:A	ADD	0,167			17
	rs1023968						REC	1,00
	rs1564861	120035090	0,6672	100	0,38	A:C	ADD	0,0002			18	1	1
	rs1564861						REC	0,041
	rs10505348	Could not be designed, instead rs4355801 was typed
	rs10505348
	rs11997898	120043011	0,8453	24	0,076	G:A			1		19
	rs11997898
	rs1564859	120044770	0,829	100	0,253	G:A	ADD	0,304			20
	rs1564859						REC	0,741
	rs1564860	120044851	1	100	0,287	G:A	ADD	0,172			21	1	failed genotyping in phase-2
	rs1564860						REC	0,027
	rs1485303	120045437	0,2942	96	0,427	G:A	ADD	0,002			22	1	failed genotyping in phase-2
	rs1485303						REC	0,028
	rs7839059	120045723	0,5827	100	0,32	C:A	ADD	0,233			23
	rs7839059						REC	0,182
	rs12679857	120046518	0,5197	100	0,324	A:G	ADD	0,782			24
	rs12679857						REC	0,654
	rs10505350	120067889	0,6891	100	0,127	A:G	ADD	0,041			25	1	haplotype analysis showed that rs1825511 and rs1485305 caused this effect
	rs10505350						REC	0,744
	rs1825511	120068844	0,4019	98	0,167	G:A	ADD	0,001			26	1	1
	rs1825511						REC	0,193
	rs1485305	120079701	0,5495	100	0,442	A:T	ADD	0,0001			27	1	1
	rs1485305						REC	0,003
	rs1905785	120083733	0,526	100	0,23	A:G	ADD	0,098			28		selected based on haplotype analysis of
	rs1905785						REC	0,856
	rs1905776	120088833	0,3474	100	0,167	G:A	ADD	0,014			29	1	1
	rs1905776						REC	0,07
	rs7822098	120089310	0,2939	100	0,45	A:T	ADD	0,008			30	1	haplotype analysis showed that rs6993813 caused this effect
	rs7822098						REC	0,131
	rs6469804	120114010	0,3034	97	0,463	A:G	ADD	0,008			31	1	haplotype analysis showed that rs6993813 caused this effect
	rs6469804						REC	0,059
	rs4380972	120119262	0,7546	75	0,115	G:A			1		32
	rs4380972
	rs6993813	120121419	0,3923	100	0,463	G:A	ADD	0,007			33	1	1
	rs6993813						REC	0,138
RANK Chr,18	rs17718384	58080166	0,1887	100	0,309	G:A	ADD	0,820			34
	rs17718384						REC	0,158
	rs17069663	58080644	1	100	0,073	A:G	ADD	0,921			35
	rs17069663						REC	0,755
	rs2980981	58098098	0,0463	75	0,342	A:G			1		36
	rs2980981
	rs1567038	58105745	0,3261	100	0,388	C:A	ADD	0,526			37
	rs1567038						REC	0,112
	rs17719830	58117169	0,1297	100	0,1	G:A	ADD	0,647			38	1	1
	rs17719830						REC	0,005
	rs2980989	58128544	0,194	100	0,28	G:A	ADD	0,14			39
	rs2980989						REC	0,415
	rs2939414	58135802	0,4079	100	0,331	A:C	ADD	0,261			40
	rs2939414						REC	0,136
	rs4941125	58148664	0,5803	75	0,322	A:G			1		41
	rs4941125
	rs4485469	58150553	0,3309	100	0,455	A:G	ADD	0,518			42
	rs4485469						REC	0,788
	rs7235803	58151359	0,7299	97	0,33	A:G	ADD	0,538			43
	rs7235803						REC	0,545
	rs9962159	58151737	0,5477	75	0,267	A:G			1		44
	rs9962159
	rs7504969	58154675	8,00E-04	25	0,205	G:A			1		45
	rs7504969
	rs7237982	58155233	0,8349	100	0,218	A:G	ADD	0,803			46
	rs7237982						REC	0,263
	rs8086340	58157958	0,2505	100	0,452	C:G	ADD	0,486			47
	rs8086340						REC	0,078
	rs17069845	58162595	1	100	0,076	A:G	ADD	0,022			48	1	1
	rs17069845						REC	0,599
	rs12956925	58164620	0,9592	99	0,146	G:A	ADD	0,106			49
	rs12956925						REC	0,225
	rs17720926	58165044	0,2509	100	0,175	G:A	ADD	0,780			50
	rs17720926						REC	0,354
	rs4500848	58165443	0,1753	100	0,073	G:A	ADD	0,249			51	1	failed genotyping in phase-2
	rs4500848						REC	0,001
	rs9960450	58167855	0,7917	100	0,073	A:G	ADD	0,298			52
	rs9960450						REC	0,291
	rs11664594	58169186	0,041	100	0,375	T:A	ADD	0,188			53	1	failed genotyping in phase-2
	rs11664594						REC	0,034
	rs3826620	58172484	0,9822	100	0,281	C:A	ADD	0,222			54
	rs3826620						REC	0,397
	rs7236060	58174262	0,3523	99	0,306	A:G	ADD	0,343			55
	rs7236060						REC	0,667
	rs9951012	Could not be designed
	rs9951012
	rs11665260	58175045	0,0791	100	0,296	T:A	ADD	0,007			56	1	1
	rs11665260						REC	0,065
	rs1805034	58178221	0,0489	100	0,49	G:A	ADD	0,675			57
	rs1805034						REC	0,119
	rs12458117	58178428	0,4403	100	0,111	G:A	ADD	0,391			58
	rs12458117						REC	0,106
	rs8094884	58179108	0,5901	75	0,439	G:A			1		59
	rs8094884
	rs4524035	58179224	1	100	0,113	A:G	ADD	0,696			60
	rs4524035						REC	0,182
	rs12970081	58179362	0,0626	100	0,238	G:A	ADD	0,042			61	1	1
	rs12970081						REC	0,412
	rs8083511	58179635	0,6367	99	0,175	A:C	ADD	0,326			62
	rs8083511						REC	0,964
	rs8099222	58179742	0,5828	95	0,207	G:A	ADD	0,806			63
	rs8099222						REC	0,822
	rs7239667	Could not be designed
	rs7239667
	rs17069902	58182579	0,3583	100	0,072	G:A	ADD	0,415			64
	rs17069902						REC	0,300
	rs4303637	58182743	0,6255	100	0,32	A:G	ADD	0,141			65
	rs4303637						REC	0,153
	rs8089829	58182884	2,46E-16	97	0,339	A:G				1	66
	rs8089829
	rs17069904	58183929	0,9386	100	0,096	G:A	ADD	0,524			67
	rs17069904						REC	0,175
	rs8092336	58187063	0,1893	100	0,065	G:A	ADD	0,091			68	1	1
	rs8092336						REC	0,0002
	rs6567274	58188780	0,9084	100	0,313	C:A	ADD	0,446			69
	rs6567274						REC	0,607
	rs9646629	58202179	0,9387	97	0,363	G:C	ADD	0,982			70
	rs9646629						REC	0,176
	rs884205	58205837	0,4378	100	0,27	C:A	ADD	0,166			71
	rs884205						REC	0,451
	rs17665435	58208321	0,229	99	0,32	T:A	ADD	0,876			72
	rs17665435						REC	0,370
	rs7231842	58210127	0,4477	99	0,153	A:T	ADD	0,583			73
	rs7231842						REC	0,056
	rs1893509	58212104	0,7991	99	0,489	A:G	ADD	0,495			74
	rs1893509						REC	0,073
	rs6567279	58214512	0,4616	100	0,416	G:C	ADD	0,863			75	1	1
	rs6567279						REC	0,005
	rs2156209	58215516	1	100	0,069	G:A	ADD	0,259			76
	rs2156209						REC	0,870
	rs2277731	58217919	0,7659	100	0,156	G:C	ADD	0,230			77
	rs2277731						REC	0,224
	rs2957139	58220448	0,3515	100	0,123	A:G	ADD	0,08			78
	rs2957139						REC	0,757
	rs3017356	58223109	0,5916	100	0,068	A:C	ADD	0,446			79
	rs3017356						REC	0,192
	rs17665986	58224386	0,9802	100	0,14	G:A	ADD	0,239			80
	rs17665986						REC	0,543
	rs7230485	58224889	1	99	0,461	A:G	ADD	0,621			81
	rs7230485						REC	0,761
	rs3018362	58233073	1	100	0,356	G:A	ADD	0,759			82
	rs3018362						REC	0,975
	rs3017344	58233466	0,5389	75	0,316	G:A			1		83
	rs3017344
	rs17666267	58234198	0,5477	100	0,241	C:A	ADD	0,713			84	1	1
	rs17666267						REC	0,005
	rs8097062	58236020	0,6588	100	0,473	C:A	ADD	0,287			85	1	1
	rs8097062						REC	0,032
RANKL Chr,13	rs9594738	41850145	1	100	0,474	G:A	ADD	0,059			86
	rs9594738						REC	0,051
	rs9594759	41930593	0,6025	100	0,466	A:G	ADD	0,139			87
	rs9594759						REC	0,152
	rs9533139	41997648	0,7203	100	0,419	C:A	ADD	0,494			88
	rs9533139						REC	0,604
	rs7999160	42000835	0,9209	100	0,402	A:G	ADD	0,920			89
	rs7999160						REC	0,643
	rs17536176	42006420	0,014	96	0,106	T:A	ADD	0,595			90	1	could not be designed in phase-2
	rs17536176						REC	0,001
	rs7318320	42007248	0,6197	100	0,415	G:A	ADD	0,653			91
	rs7318320						REC	0,512
	rs9533142	42008367	0,6803	100	0,284	G:A	ADD	0,830			92
	rs9533142						REC	0,135
	rs17458078	42009354	0,1561	100	0,478	A:C	ADD	0,499			93
	rs17458078						REC	0,073
	rs1038435	42012692	0,018	100	0,048	G:A	ADD	0,531			94
	rs1038435						REC	0,531
	rs12585014	42038559	0,9699	100	0,161	G:A	ADD	0,432			95
	rs12585014						REC	0,790
	rs9566990	42062710	0,5939	99	0,354	G:C	ADD	0,725			96
	rs9566990						REC	0,384
	rs9562414	42074715	0,7516	100	0,094	A:G	ADD	0,134			97
	rs9562414						REC	0,400
	rs633137	42075163	1	100	0,077	A:G	ADD	0,474			98
	rs633137						REC	0,526
	rs931273	42076583	1	100	0,114	G:A	ADD	0,864			99	1	1
	rs931273						REC	0,014
	rs922996	42076671	0,9498	100	0,454	G:A	ADD	0,955			100
	rs922996						REC	0,720
	rs346574	42078503	1	75	0,074	G:A			1		101
	rs346574
	rs4338693	42081683	0,5979	100	0,096	A:G	ADD	0,769			102	1	very low minor allele frequency in relation to the observed effect, making replication difficult
	rs4338693						REC	0,022
	rs9533172	42083132	1	100	0,23	C:G	ADD	0,974			103
	rs9533172						REC	0,579
	rs7990075	42083780	0,6255	100	0,396	A:G	ADD	0,774			104
	rs7990075						REC	0,266
	rs17596972	42084005	0,9783	100	0,097	G:A	ADD	0,895			105	1	very low minor allele frequency in relation to the observed effect, making replication difficult
	rs17596972						REC	0,047
	rs9525646	42084069	0,7959	75	0,438	C:G			1		106
	rs9525646
TRAF6	rs510428	36423824	0,6031	99,8	0,149	A:C	ADD	0,846			107
							REC	0,746
	rs2458927	36426334	0,3098	99,7	0,233	A:G	ADD	0,155			108
							REC	0,314
	rs12294785	36427992	0,814	100	0,13	C:G	ADD	0,823			109
							REC	0,368
	rs3740958	36429376	0,802	100	0,136	A:G	ADD	0,718			110
							REC	0,552
	rs890259	36431893	0,000005	98	0,268	A:G				1	111
	rs10836563	36434690	0,9246	100	0,236	G:A	ADD	0,701			112
							REC	0,177
	rs11033637	36436365	0,8383	99,8	0,43	A:G	ADD	0,155			113	1	failed genotyping in phase-2
							REC	0,014
	rs7122638	36437930	0,5877	99,8	0,34	G:A	ADD	0,960			114
							REC	0,428
	rs4756323	36447646	0,5444	99,2	0,472	G:A	ADD	0,878			115
							REC	0,836
	rs566797	36448340	0,9457	99,7	0,375	G:A	ADD	0,709			116
							REC	0,828
	rs877947	36450701	0,25	99,8	0,246	A:G	ADD	0,709			117
							REC	0,797
	rs11033647	36451748	0,8374	99,5	0,11	G:C	ADD	0,811			118
							REC	0,193
	rs3740961	36466647	0,0085	100	0,119	A:G				1	119
	rs5030472	36470362	0,9048	95,1	0,106	G:A	ADD	0,585			120
							REC	0,448
	rs5030419	36487319	0,3266	99,8	0,129	G:C	ADD	0,912			121
							REC	0,975
	rs331455	36497125	0,371	99,7	0,235	A:G	ADD	0,086			122
							REC	0,687
	rs2133165	36508823	0,6923	100	0,133	G:A	ADD	0,769			123
							REC	0,143
	SNP data is based on NCBI build 35, dbSNP b125
	%Geno = success rate for SNP								11	3		33
	HwE = Hardy Weinberg equilibrium
	P-values are uncorrected for multiple testing,
