# Supplementary material for: A genetic variant in osteoprotegerin is associated with progression of joint destruction in rheumatoid arthritis
Source: Arthritis Res Ther. 2014 May 7;16(3):R108. doi: 10.1186/ar4558 (PMC4060386; doi:10.1186/ar4558)
Supplement: Additional file 2: Table S2 — Haplotype analyses. [file ar4558-S2.xlsx]

## Sheet: Blad1
Additional file 2: Table S2 Haplotype analyses
OPG
EAC						Lund					Groningen					Sheffield					meta-analysis
	Frequency	beta	se	p-value		Frequency	beta	se	p-value		Frequency	beta	se	p-value		Frequency	beta	se	p-value		p-value
AGA	0.4619	-0.0233937	0.00872158	0.00739472		0.4175	0.0392108	0.0274805	0.155434		0.443	0.0160811	0.0133918	0.231034		0.5001	0.0377812	0.018699	0.0440385		0.702046
AAG	0.1664	0.0283654	0.0115077	0.0138197		0.1497	-0.0380129	0.0407491	0.352171		0.1642	-0.00329065	0.0187111	0.860574		0.1867	-0.016921	0.0244998	0.490205		0.172159
GGG	0.2293	0.0162451	0.00985914	0.0996279		0.2845	-0.0146088	0.0310394	0.638482		0.2471	-0.0061267	0.0163658	0.708412		0.1982	-0.0181828	0.0234395	0.438392		0.45999
AGG	0.1424	-0.0112931	0.0121241	0.351772		0.1483	-0.0462676	0.0396371	0.244679		0.1457	-0.0240158	0.0192775	0.214235		0.1149	-0.039853	0.0294595	0.176928		0.0412262
Based on the analyses in phase -I, one haplotype block in OPG was considered of possible more interest than the individual SNPs.
Therefore these haplotypes were tested in phase-II as well
This block consisted of the SNPs:			rs1905785	rs1905776	rs6993813
