# Supplementary material for: A genetic variant in osteoprotegerin is associated with progression of joint destruction in rheumatoid arthritis
Source: Arthritis Res Ther. 2014 May 7;16(3):R108. doi: 10.1186/ar4558 (PMC4060386; doi:10.1186/ar4558)
Supplement: Additional file 3: Table S3 — Results of the significant SNPs of the phase-I, phase-II and the meta-analysis (fixed as well as random effects). The fixed effect model was our main model of choice, guided by the argument of Lebrec et al. [27] that the heterogeneity is of less importance in genetic studies when the search for a significant association in the first studies is of more importance than the magnitude of the effect size. To provide insight into the heterogeneity of the cohorts the I2 for heterogeneity was calculated. In this table also the results of a random meta-analysis is provided. The final conclusion that OPG-rs1485305 is significantly associated with rate of joint destruction is irrespective of which model for meta-analysis is used. [file ar4558-S3.xlsx]

## Sheet: Blad1
Additional file 3: Table S3: Results of the significant SNPs of the phase-I, phase-II and the meta-analyse (fixed as wel as random effects)
GENE	SNP	test	meta analysis	meta analysis	I2	heterogeneity P^		EAC				Groningen				LUND				Sheffield
			fixed P	random P				beta	se	P		beta	se	P		beta	se	P		beta	se	P
OPG	rs1485305	ADD	0.0002	0.004	13.6%	0.325		0.014	0.004	<0.001		0.001	0.006	0.862		0.017	0.012	0.164		0.006	0.019	0.738
	rs2326045	ADD	0.150	0.750	60.0%	0.057		0.009	0.004	0.014		0.000	0.007	0.994		-0.018	0.012	0.140		-0.025	0.019	0.200
	rs10955911	ADD	0.274	0.810	52.7%	0.096		0.011	0.005	0.027		-0.008	0.009	0.405		-0.024	0.018	0.180		-0.008	0.027	0.770
	rs3102724	ADD	0.026	0.936	71.7%	0.014		0.014	0.004	<0.001		-0.006	0.006	0.383		-0.013	0.013	0.300		-0.012	0.020	0.548
	rs2073618	ADD	0.001	0.601	73.5%	0.010		0.012	0.004	0.003		0.0004	0.006	0.947		-0.016	0.012	0.180		0.007	0.019	0.694
	rs1564861#	ADD	0.014	0.916	68.7%	0.022		0.014	0.004	<0.001		-0.002	0.006	0.703		-0.014	0.012	0.240		-0.009	0.019	0.628
	rs1825511	ADD	0.034	0.851	65.1%	0.035		0.016	0.005	0.001		-0.008	0.009	0.321		-0.017	0.017	0.340		0.010	0.026	0.707
	rs1353171	ADD	0.041	0.506	38.8%	0.179		0.010	0.004	0.013		0.006	0.007	0.398		-0.016	0.013	0.210		-0.014	0.020	0.460
	rs1905785$	ADD	0.407	0.608	12.2%	0.332		0.007	0.004	0.098		-0.004	0.007	0.599		-0.009	0.014	0.520		-0.016	0.023	0.483
	rs1905776	ADD	0.166	0.882	55.0%	0.083		0.012	0.005	0.014		-0.003	0.008	0.689		-0.022	0.018	0.230		-0.024	0.024	0.320
	rs6993813	ADD	0.589	0.268	82.3%	0.001		-0.010	0.004	0.007		0.010	0.006	0.103		0.020	0.012	0.110		0.041	0.018	0.026
RANK	rs17719830	REC	0.035	0.889	48.7%	0.119		0.053	0.019	0.005		0.010	0.049	0.836		-0.062	0.059	0.296		-0.129	0.117	0.268
	rs17069845	REC	0.092	0.225	13.1%	0.327		0.016	0.007	0.022		0.000	0.011	0.993		-0.025	0.025	0.320		0.014	0.038	0.711
	rs11665260	ADD	0.101	0.959	54.9%	0.084		-0.010	0.004	0.007		0.007	0.007	0.295		-0.002	0.012	0.880		0.024	0.020	0.235
	rs12970081	ADD	0.080	0.082	0.0%	0.725		0.008	0.004	0.042		0.001	0.007	0.924		-0.004	0.014	0.770		0.011	0.022	0.613
	rs8092336	REC	0.003	0.590	43.7%	0.150		0.096	0.026	<0.001		-0.054	0.073	0.461		-0.042	0.109	0.703		-0.017	0.150	0.910
	rs6567279	REC	0.021	0.104	19.1%	0.295		0.019	0.007	0.005		-0.002	0.010	0.845		0.022	0.022	0.313		-0.013	0.033	0.689
	rs17666267*	REC	0.005	0.005	0.00%	0.942		0.029	0.010	0.005		0.006	0.021	0.772		0.037	0.030	0.215		-0.021	0.059	0.726
	rs8097062	REC	0.215	0.634	72.7%	0.010		0.013	0.006	0.032		-0.018	0.010	0.069		0.045	0.020	0.028		-0.017	0.032	0.595
RANKL	rs931273	REC	0.050	0.188	22.9%	0.274		-0.061	0.025	0.014		-0.009	0.033	0.790		0.057	0.070	0.412		-0.115	0.117	0.327
The fixed effect model was our main model of choice, guided by the argument of Lebrec et al [27] that the heterogeneity is of less importance in genetic studies when the search for a significant association in the first studies is of more importance than the magnitude of the effect size. To provide insight into the heterogeneity of the cohorts the I2 for heterogeneity was calculated. In this tabl…
	# rs1564861 could not be designed in the datasets of phase-2, therefore a full proxy (rs3134057) was typed instead
	$ rs1905785 was included in phase-2 for haplotype analysis.
	* Rs17666267 could not be designed in the datasets of phase-2, therefore a full proxy (rs9959310) was typed instead.
	the beta refers to the effect size per year on the log10 scale i.e. a beta of 0,014 not the log10 scale equals 1,03 on the original scale (10^0,014)
	^ p-value based on the chi-square for heterogeneity. This test whether the heterogeneity of the different cohort is significantly different which In case of an significant p-value some would argue to use a random effect
